# Supplementary material for: Modulation of the Serum Metabolome by the Short-Chain Fatty Acid Propionate: Potential Implications for Its Cholesterol-Lowering Effect
Source: Nutrients. 2024 Jul 22;16(14):2368. doi: 10.3390/nu16142368 (PMC11280296; doi:10.3390/nu16142368)
Supplement: Supplementary file 1 [file nutrients-16-02368-s001.zip]

Archive with 2 entries (2 files):
- supplementary information 1.pdf
- supplementary information 2.xlsx
