# Supplementary material for: Modulation of the Serum Metabolome by the Short-Chain Fatty Acid Propionate: Potential Implications for Its Cholesterol-Lowering Effect
Source: Nutrients. 2024 Jul 22;16(14):2368. doi: 10.3390/nu16142368 (PMC11280296; doi:10.3390/nu16142368)
Supplement: Supplementary file 1 [file nutrients-16-02368-s001.zip › supplementary information 2.xlsx]

## Sheet: Blank_Standard_QC
		TMAO	Ala	Arg	Asn	Asp	Cys	Gln	Glu	Gly	His	Ile	Leu	Lys	Met	Phe	Pro	Ser	Thr	Trp	Tyr	Val	AABA	alpha-AAA	HArg	HCys	SDMA	CA	DCA	GCA	GCDCA	GDCA	GLCAS	GUDCA	TCA	TCDCA	TDCA	beta-Ala	Cer(d16:1/18:0)	Cer(d16:1/20:0)	Cer(d16:1/22:0)	Cer(d16:1/23:0)	Cer(d16:1/24:0)	Cer(d18:1/14:0)	Cer(d18:1/16:0)	Cer(d18:1/18:0)	Cer(d18:1/20:0)	Cer(d18:1/22:0)	Cer(d18:1/23:0)
	Class	Amine Oxides	Aminoacids	Aminoacids	Aminoacids	Aminoacids	Aminoacids	Aminoacids	Aminoacids	Aminoacids	Aminoacids	Aminoacids	Aminoacids	Aminoacids	Aminoacids	Aminoacids	Aminoacids	Aminoacids	Aminoacids	Aminoacids	Aminoacids	Aminoacids	Aminoacids Related	Aminoacids Related	Aminoacids Related	Aminoacids Related	Aminoacids Related	Bile Acids	Bile Acids	Bile Acids	Bile Acids	Bile Acids	Bile Acids	Bile Acids	Bile Acids	Bile Acids	Bile Acids	Biogenic Amines	Ceramides	Ceramides	Ceramides	Ceramides	Ceramides	Ceramides	Ceramides	Ceramides	Ceramides	Ceramides	Ceramides
	LOD (calc.) 1036045684/1 [µM]	0.334	6.59	2	1.4	1.5	0.038	12.4	0.158	4.7	1.65	2.09	0.965	3.58	1.8	0.651	6.34	2.37	2.04	1.57	0.3	3.39	0.913	0.098	0.018	0.529	0.056	0.126	0.005	0.004	0.005	0.002	0.005	0.001	0.011	0.004	0.003	0.109	0	0	0	0	0	0	0	0	0	0	0
	LOD (calc.) 1036045699/1 [µM]	0	0	0	0	0	0	0	0	0	0	0	0	0	0	0	0	0	0	0	0	0	0	0	0	0	0	0	0	0	0	0	0	0	0	0	0	0	0.087	0.014	0.074	0.043	0.052	0.051	0.041	0.049	0.067	0.048	0.448
	ULOQ 1036045699-1 [µM]																																						10	10	10	10	0	10	0	0	0	0	0
	ULOQ 1036045684-1 [µM]	19	1600	400	400	400	63	1600	800	2000	400	400	400	800	400	400	800	400	400	400	400	800	64	80	7	137	8	6.3	2.4	2.1	2.1	3	0.7	0.7	2.2	0.6	1.3	28
	LLOQ 1036045699-1 [µM]																																						0.09	0.05	0.05	0.05	0	0.05	0	0	0	0	0
	LLOQ 1036045684-1 [µM]	0.7	20	5	5	5	9	20	10	25	5	5	5	10	5	5	10	5	5	5	5	10	2.8	1	0.4	3.1	0.1	0.05	0.08	0.04	0.1	0.1	0.03	0.02	0.01	0.03	0.02	0.7
#MetIDQ-Oxygen-DB110-3023 Concentration [µM] Target Normalization [Median QC Level 2] All Plate(s)	OP 1036045699-1																																						MXP500F-0-5502	MXP500F-0-5502	MXP500F-0-5502	MXP500F-0-5502	MXP500F-0-5502	MXP500F-0-5502	MXP500F-0-5502	MXP500F-0-5502	MXP500F-0-5502	MXP500F-0-5502	MXP500F-0-5502
	OP 1036045684-1	MXP500L-0-5512	MXP500L-0-5512	MXP500L-0-5512	MXP500L-0-5512	MXP500L-0-5512	MXP500L-0-5512	MXP500L-0-5512	MXP500L-0-5512	MXP500L-0-5512	MXP500L-0-5512	MXP500L-0-5512	MXP500L-0-5512	MXP500L-0-5512	MXP500L-0-5512	MXP500L-0-5512	MXP500L-0-5512	MXP500L-0-5512	MXP500L-0-5512	MXP500L-0-5512	MXP500L-0-5512	MXP500L-0-5512	MXP500L-0-5512	MXP500L-0-5512	MXP500L-0-5512	MXP500L-0-5512	MXP500L-0-5512	MXP500L-0-5512	MXP500L-0-5512	MXP500L-0-5512	MXP500L-0-5512	MXP500L-0-5512	MXP500L-0-5512	MXP500L-0-5512	MXP500L-0-5512	MXP500L-0-5512	MXP500L-0-5512	MXP500L-0-5512
	Sample Type	TMAO	Ala	Arg	Asn	Asp	Cys	Gln	Glu	Gly	His	Ile	Leu	Lys	Met	Phe	Pro	Ser	Thr	Trp	Tyr	Val	AABA	alpha-AAA	HArg	HCys	SDMA	CA	DCA	GCA	GCDCA	GDCA	GLCAS	GUDCA	TCA	TCDCA	TDCA	beta-Ala	Cer(d16:1/18:0)	Cer(d16:1/20:0)	Cer(d16:1/22:0)	Cer(d16:1/23:0)	Cer(d16:1/24:0)	Cer(d18:1/14:0)	Cer(d18:1/16:0)	Cer(d18:1/18:0)	Cer(d18:1/20:0)	Cer(d18:1/22:0)	Cer(d18:1/23:0)
	Blank	NA	NA	NA	NA	NA	NA	NA	NA	NA	NA	NA	NA	NA	NA	NA	NA	NA	NA	NA	NA	NA	NA	NA	NA	NA	NA	NA	NA	NA	NA	NA	NA	NA	NA	NA	NA	NA	NA	NA	NA	NA	NA	NA	NA	NA	NA	NA	NA
	Standard L1	0.139	20.9	4.72	5.73	6.2	0.006	23	10.7	25	5.47	5.74	5.41	10.4	4.92	5.53	10.8	5.33	5.38	5.42	4.84	10	0.301	1	0.004	0.137	0.112	0.044	0.002	0.002	0.001	0	0.001	0	0.003	0.002	0.001	0.022
	Standard L2	0.089	37.4	8.39	10.1	11.2	0.009	39.8	20.5	48.2	9.65	10.1	10.1	18.7	9.54	9.94	18.3	9.73	8.99	9.87	9.29	18.8	0.311	2.01	0.006	0.109	0.198	0.028	0.002	0.001	0	0.001	0.001	0	0.004	0.002	0.001	0.046
	Standard L3	0.112	194	46.5	54.5	56.4	0.014	197	97.7	250	51.3	48.7	47.1	91.4	53.9	48.5	93.9	47.2	46.7	47.4	46.2	93.5	0.272	10	0.01	0.15	0.97	0.06	0.001	0.003	0.001	0.001	0.001	0	0.005	0.001	0.001	0.05
	Standard L4	0.166	384	89.4	105	116	0.029	406	199	484	97	100	97.3	176	97.9	104	193	94.2	91.4	96.4	94.7	182	0.274	19	0.008	0.357	1.97	0.045	0.001	0.001	0.001	0	0.001	0	0.004	0.002	0.001	0.069
	Standard L5	0.372	819	173	232	238	4.25	922	427	1044	216	225	211	415	202	217	422	212	208	220	193	407	0.802	41	0.046	0.415	4.37	0.051	0.016	0.004	0.002	0.003	0.007	0.001	0.004	0.002	0.002	0.26
	Standard L6	0.166	1160	285	300	352	0.075	1189	615	1382	302	311	312	606	284	299	565	298	288	293	277	562	0.259	60.4	0.015	0.527	6.16	0.048	0.002	0.002	0.001	0	0.001	0.001	0.004	0.002	0.001	0.153
	Standard L7	0.178	1571	351	452	464	0.088	1697	812	2021	408	413	396	712	408	417	793	392	383	403	380	762	0.265	78.7	0.013	1.34	8.1	0.05	0.001	0.003	0.001	0.001	0.001	0.001	0.004	0.002	0.001	0.302
	QC Level 1	1.73	203	63	11.2	12	12.7	166	90.9	141	37.9	36.7	61	88.3	15.6	32	103	56.5	67.8	23.9	32.6	96.3	7.16	2.03	1.28	2.79	0.215	0.309	0.192	0.233	0.565	0.21	0.102	0.081	0.286	0.329	0.318	1.33	0.023	0.035	0.049	0.012	0.04	0.031	0.178	0.069	0.058	0.216	0.234
	QC Level 2	3.27	405	126	20.5	23.2	27.9	333	184	284	76.2	70.8	125	182	29.9	59.2	208	113	141	45.5	66.5	185	11.8	3.95	2.76	6.16	0.417	0.573	0.364	0.418	1.16	0.42	0.208	0.17	0.545	0.672	0.658	2.68	0.078	0.047	0.156	0.045	0.104	0.049	0.279	0.122	0.103	0.528	0.52
	QC Level 2	3.43	429	128	22.3	23.2	32	355	185	303	86.9	76	126	183	31.3	65.9	221	121	152	47.1	71.3	191	11.6	4.15	2.86	6.58	0.399	0.579	0.397	0.514	1.2	0.474	0.227	0.204	0.565	0.624	0.63	2.91	0.079	0.051	0.164	0.058	0.104	0.065	0.426	0.157	0.119	0.595	0.645
	QC Level 2	3.24	413	122	21.6	23.9	27.9	328	190	281	78.5	72.2	116	178	33.8	67.1	210	114	143	47.6	66.7	183	12.7	4.22	2.67	4.64	0.405	0.54	0.355	0.38	1.08	0.419	0.218	0.165	0.544	0.617	0.602	2.89	0.065	0.03	0.141	0.064	0.072	0.058	0.321	0.117	0.086	0.466	0.523
	QC Level 2	3.11	385	117	20.6	23.4	29.3	323	182	287	78.8	74.2	120	181	28.7	62.2	201	114	140	47.4	65.4	189	12	4.09	2.65	5.82	0.433	0.514	0.344	0.402	1.16	0.424	0.209	0.173	0.496	0.577	0.593	2.63	0.063	0.046	0.15	0.084	0.098	0.043	0.373	0.139	0.069	0.57	0.555
	QC Level 2	3.07	385	110	19.9	22.2	28.3	315	166	261	74.9	70.3	112	171	28.1	59.8	191	109	134	43.7	61.7	179	11.8	3.61	2.74	5.46	0.399	0.475	0.358	0.378	1.15	0.417	0.212	0.153	0.462	0.562	0.587	2.42	0.045	0.045	0.127	0.089	0.088	0.055	0.356	0.127	0.1	0.599	0.684
	QC Level 3	7.26	1113	287	316	336	58.5	1000	608	1390	272	256	305	494	279	274	554	283	336	272	264	463	22	58	6.55	9.91	5.93	1.16	0.829	0.98	2.48	0.938	0.493	0.369	1.22	1.51	1.46	6.11	0.079	0.094	0.29	0.124	0.22	0.103	0.879	0.264	0.203	1.28	1.38
[truncated: 382 more columns]
